# Supplementary material for: ‘Ca. Liberibacter asiaticus’ Proteins Orthologous with pSymA-Encoded Proteins of Sinorhizobium meliloti: Hypothetical Roles in Plant Host Interaction
Source: PLoS One. 2012 Jun 25;7(6):e38725. doi: 10.1371/journal.pone.0038725 (PMC3382624; doi:10.1371/journal.pone.0038725)
Supplement: Table S1 — Proteins shared between the Sinorhizobium meliloti plasmid pSymA, and the ‘Ca. Liberibacter asiaticus’ and Sinorhizobium meliloti chromosomes. The protein IDs and annotations used by NCBI and the e-values of pairwise comparisons are provided. (XLSX) [file pone.0038725.s001.xlsx]

## Sheet: Sheet1
Table S1. Proteins shared between the Sinorhizobium meliloti plasmid pSymA, and the 'Ca. Liberibacter asiaticus' and Sinorhizobium meliloti chromosomes. The protein IDs and annotations used by NCBI and the e-values of pairwise comparisons are provided.
Annotation pSymA	pSymA	Annotation 'Ca. Liberibacter asiaticus' (CaLas)	CaLas	E pSym vs	Annotation Sinorhizobium meliloti (Sm)	Sm	E pSym
	Protein ID		Protein ID	CaLas		Protein ID	vs Sm
		Maintenance of Homeostasis
Cation efflux protein	NP_435608.2	cation diffusion facilitator family transporter putative	YP_003064907	5e-71	*********	None	None
Na+/H+ antiporter	NP_436297.2	Na+/H+ antiporter NhaA	YP_003064775	3e-30	*********	None	None
Potassium efflux protein	NP_436118.1	potassium-efflux system protein	YP_003065337	1e-134	glutathione-regulated potassium-effluxsystem transmembrane	NP_384912	1e-22
Kup2 potassium uptake protein	NP_436237.1	putative potassium uptake transport system	YP_003065245	0	KUP system potassium uptake transmembrane	NP_384938	0
hypothetical protein SMa2057	NP_436370.1	putative potassium uptake transport system	YP_003065245	9e-10	KUP system potassium uptake transmembrane	NP_384938	1e-16
		Signal Transduction
sensor protein	NP_436498.1	PAS/PAC sensor signal transduction histidine kinase	YP_003064826	3e-16	put sensor histidine kinase transmembrane	NP_384498	6e-22
transcriptional regulator	NP_436497.1	two component response regulator	YP_003065306	1e-22	transcription regulator protein	NP_385120	6e-35
Sensor histidine kinase	NP_436094.1	tw ocomponent response regulator	YP_003065306	8e-10	chemotaxis sensory transduction histidine kinase	NP_384745	8e-33
adenylate/guanylate cyclase	NP_435549.2	two-component sensor histidine kinase	YP_003065316	1e-12	put adenylate/guanylate cyclase transmembrane	NP_386067	2e-22
FixL-related histidine kinase	NP_435864.1	two-component sensor histidine kinase	YP_003064863	3e-49	put sensor histidine kinase transmembrane	NP_385908	1e-53
sensor histidine kinase of two-component system	NP_435753.1	two-component sensor histidine kinase	YP_003064863	2e-16	put sensor histidine kinase transmembrane	NP_385908	6e-18
FixL oxygen regulated histidine kinase	NP_435916.1	two-component sensor histidine kinase	YP_003064863	2e-16	nitrogen regulation	NP_385564	4e-19
diguanylate cyclase	NP_436485.1	diguanylate cyclase	YP_003065492	4e-18	response regulator PleD	NP_385400	5e-26
		ABC-Type Transport System
ABC transporter, ATP-binding protein	NP_435288.1	ABC transporter related protein	YP_003064586	6e-87	general L-aminoacid transport ATP-binding ABC transporter	NP_385581	1e-100
ABC transporter, ATP-binding protein	NP_435503.1	ABC transporter related protein	YP_003064586	4e-85	general L-aminoacid transport ATP-binding ABC transporter	NP_385581	3e-99
ABC transporter ATP-binding protein	NP_436431.1	ABC transporter related protein	YP_003064586	5e-63	general L-aminoacid transport ATP-binding ABC transporter	NP_385581	3e-71
ABC transporter, ATP-binding protein	NP_435513.1	ABC transporter related protein	YP_003064586	8e-55	general L-aminoacid transport ATP-binding ABC transporter	NP_385581	1e-62
ABC transporter ATP-binding protein	NP_435852.1	ABC transporter related protein	YP_003064586	2e-27	transmembrane ATP-binding ABC transporter	NP_386177	4e-43
ABC transporter ATP-binding protein	NP_436029.1	ABC transporter related protein	YP_003064586	3e-21	put peptide transport system ATP-binding ABC transporter	NP_387225	1e-121
ABC transporter, ATP-binding protein	NP_435281.1	ABC transporter related protein	YP_003064586	8e-21	ABC transporter ATP-bindingprotein	NP_387304	1e-49
ABC transporter, ATP-binding protein	NP_436145.2	ABC transporter related protein	YP_003064586	3e-20	put oligopeptide transport ATP-binding ABC transporter	NP_386705	1e-65
ABC transporter ATP-binding protein	NP_435389.1	ABC transporter related protein	YP_003064586	2e-18	ABC transporter ATP-binding protein	NP_384737	1e-95
ABC transporter ATP-binding protein	NP_436382.1	ABC transporter related protein	YP_003064586	9e-18	put peptide transport system ATP-binding ABC transporter	NP_387225	1e-70
ABC transporter, ATP-binding protein	NP_435352.1	ABC transporter related protein	YP_003064586	1e-14	ABC transporter ATP-binding protein	NP_384737	1e-58
ABC transporter ATP-binding protein	NP_436046.1	proline/glycine betaine ABC transporter ATP-binding	YP_003064753	9e-41	put glycine betaine transport ATP-binding ABC transporter	NP_386072	1e-50
ABC transporter ATP-binding protein	NP_436490.1	proline/glycine betaine ABC transporter ATP-binding	YP_003064753	3e-39	ATP-binding transport ABC transporter protein	NP_386548	1e-101
maltose/trehalose ABC transporter	NP_435524.1	proline/glycine betaine ABC transporter ATP-binding	YP_003064753	1e-36	ABC transporte rATP-binding protein	NP_387404	1e-71
ABC transporter, ATP-binding protein	NP_435682.1	proline/glycine betaine ABC transporter ATP-binding	YP_003064753	3e-36	ABC transporter ATP-binding protein	NP_386326	3e-72
ABC transporter ATP-binding protein	NP_435981.1	proline/glycine betaine ABC transporter ATP-binding	YP_003064753	3e-36	put sugar transport system ATP-binding ABC transporter	NP_386620	6e-71
ABC transporter, ATP-binding protein	NP_435762.1	proline/glycine betaine ABC transporter ATP-binding	YP_003064753	8e-35	putrescine ABC transporter ATP-binding	NP_384821	4e-72
ABC transporter, ATP-binding protein	NP_435980.1	proline/glycine betaine ABC transporter ATP-binding	YP_003064753	5e-32	ABC transporter ATP-binding	NP_387167	3e-79
ABC transporter, ATP-binding protein	NP_435454.1	proline/glycine betaine ABC transporter ATP-binding	YP_003064753	9e-29	spermidine/putrescine ABC transporter ATP-binding	NP_386605	2e-68
inner-membrane permease	NP_436047.1	proline/glycine betaine ABC transporter, permease	YP_003064754	3e-12	putative permease protein	NP_385141	3e-19
putative ABC transporter permease	NP_436045.1	proline/glycine betaine ABC transporter, permease	YP_003064754	2e-11	histidine transport system permease ABC transporter	NP_386807	2e-18
ABC transporter, ATP-binding protein	NP_435405.1	ABC transporte ,nucleotide binding ATPase	YP_003065117	2e-24	put transport system ATP-binding ABC transporter	NP_387074	7e-65
ABC transporter, ATP-binding protein	NP_436205.1	ABC transporte ,nucleotide binding ATPase	YP_003065117	4e-23	hemin importer ATP-binding subunit	NP_386537	2e-35
ABC transporter, ATP-binding protein	NP_435300.1	ABC transporte ,nucleotide binding ATPase	YP_003065117	5e-22	put peptide transport system ATP-binding ABC transporter	NP_387225	9e-72
ABC transporter ATP-binding protein	NP_435997.1	ABC transporte ,nucleotide binding ATPase	YP_003065117	1e-20	put peptide transport system ATP-binding ABC transporter	NP_387225	2e-76
ABC transporter, periplasmic solute-binding protein	NP_436433.1	putative aminoacid-binding periplasmic ABC transporter	YP_003065525	3e-12	put aminoacid-binding periplasmic ABC transporter	NP_387380	8e-21
ABC transporter, periplasmic solute-binding protein	NP_435506.1	putative aminoacid-binding periplasmic ABC transporter	YP_003065525	8e-12	put amino-acid binding periplasmic protein	NP_385976	9e-41
ABC transporter, permease	NP_435285.1	aminoacid ABC transporter (permease)	YP_003065526	7e-24	put amino-acid transport system permease ABC transporter	NP_387382	2e-27
ABC transporter, permease	NP_435504.1	aminoacid ABC transporter (permease)	YP_003065526	3e-23	amino acid ABC transporter permease	NP_385978	2e-32
ABC transporter, permease	NP_435286.1	aminoacid ABC transporter (permease)	YP_003065526	3e-19	put amino-acid transport system permease ABC transporter	NP_387382	1e-24
ABC transporter, permease	NP_435510.1	aminoacid ABC transporter (permease)	YP_003065526	3e-19	put amino-acid transport system permease ABC transporter	NP_387382	1e-23
ABC transporter, permease	NP_436432.1	aminoacid ABC transporter (permease)	YP_003065526	1e-18	put amino-acid transport system permease ABC transporter	NP_387066	3e-33
ABC transporter, permease	NP_435511.1	aminoacid ABC transporter (permease)	YP_003065526	4e-13	put amino-acid transport system permease ABC transporter	NP_387382	5e-17
ABC transporter, permease	NP_435505.1	aminoacid ABC transporter (permease)	YP_003065526	3e-12	amino acid ABC transporter permease	NP_385977	7e-27
hypothetical protein SMa0447	NP_435480.1	ABC transporter permease	YP_003064636	1e-12	ABC transporter permease	NP_384592	3e-17
sulfate/thiosulfate binding protein	NP_436375.1	thiamine transporter ATP-binding subunit	YP_003064972	3e-35	ABC transporter ATP-binding	NP_386326	2e-65
ABC transporter, ATP-binding protein	NP_435301.1	thiamine transporter ATP-binding subunit	YP_003064972	5e-22	put peptide transport ATP-binding ABC transporter	NP_386055	1e-66
nitrate transport ATP binding protein	NP_435551.1	ABC transporter nucleotide binding/ATPase	YP_003065009	1e-43	ABC transporter ATP-binding	NP_386680	1e-50
ABC transporter ATP-binding protein	NP_436214.1	ABC transporter nucleotide binding/ATPase	YP_003065009	6e-39	putrescine ABC transporter ATP-binding	NP_384821	2e-80
ABC transporter, ATP-binding protein	NP_436437.1	ABC transporter nucleotide binding/ATPase	YP_003065009	1e-32	ABC transporter ATP-binding	NP_386326	2e-73
ABC transporter, ATP-binding protein, amino terminus	NP_435624.1	ABC transporter nucleotide binding/ATPase	YP_003065009	5e-26	put sugar transport system ATP-binding ABC transporter	NP_386620	3e-55
ABC transporter ATP-binding protein	NP_436381.1	ABC transporter nucleotide binding/ATPase	YP_003065009	2e-24	putative transport system ATP-binding ABC transporter	NP_387073	9e-79
ABC transporter, ATP-binding protein	NP_435360.1	ABC transporter nucleotide binding/ATPase	YP_003065009	5e-24	ABC transporter ATP-binding protein	NP_387304	5e-47
ABC transporter ATP-binding protein	NP_436341.1	ABC transporter nucleotide binding/ATPase	YP_003065009	1e-17	ABC transporter ATP-binding protein	NP_384737	2e-91
ABC transporter, ATP-binding protein	NP_435492.2	put ATP-binding component ABC transporter	YP_003064552	2e-24	put peptide transport system ATP-binding ABC transporter	NP_387225	1e-92
ABC transporter ATP-binding protein	NP_436272.1	put ATP-binding component ABC transporter	YP_003064552	5e-24	put ABC transporter ATP-binding	NP_386363	1e-129
ABC transporter, ATP-binding protein	NP_436146.1	put ATP-binding component ABC transporter	YP_003064552	1e-23	put oligopeptide transport ATP-binding ABC transporter	NP_386704	6e-73
ABC transporter ATP-binding protein	NP_435998.1	put ATP-binding component ABC transporter	YP_003064552	6e-19	put oligopeptide transport ATP-binding ABC transporter	NP_386704	4e-79
		Synthesis of Amino Acids and Cofactors
hypothetical protein SMa1855	NP_436267.1	adenosylmethionine--8-amino-7-oxononanoatetransaminase	YP_003064901	5e-35	beta aminoacid--pyruvate transaminase	NP_386510	2e-70
AtrB glutamate-1-semialdehyde 2,1-aminomutase	NP_435764.1	adenosylmethionine--8-amino-7-oxononanoatetransaminase	YP_003064901	2e-10	put amino transferase	NP_386695	7e-15
GlyA2 serine hydroxymethyltransferase, SHMT	NP_436409.1	serine hydroxymethyl transferase	YP_003064762	1e-150	serine hydroxymethyl transferase	NP_385314	1e-161
formyltetrahydrofolate deformylase	NP_436412.1	formyl tetrahydrofolate deformylase	YP_003065324	8e-72	formyl tetrahydrofolate deformylase	NP_384204	2e-81
NodE beta ketoacyl ACP synthase	NP_435712.1	3-oxoacyl-(acylcarrierprotein) synthaseII	YP_003064946	4e-63	3-oxoacyl-(acylcarrierprotein) synthaseII	NP_385250	6e-67
3-ketoacyl-(acyl-carrier-protein) reductase NodG	NP_435713.1	3-ketoacyl-(acyl-carrier-protein)reductase	YP_003064948	8e-78	3-ketoacyl-(acyl-carrier-protein) reductase NodG	NP_385248	1e-110
short chain alcohol dehydrogenase-related dehydrogenase	NP_435453.2	3-ketoacyl-(acyl-carrier-protein)reductase	YP_003064948	2e-32	put oxidoreductase	NP_386655	2e-47
3-ketoacyl-(acyl-carrier-protein) reductase	NP_435766.1	3-ketoacyl-(acyl-carrier-protein)reductase	YP_003064948	2e-29	acetoacetyl-CoA reductase	NP_387367	8e-30
short chain alcohol dehydrogenase-related dehydrogenase	NP_435424.1	3-ketoacyl-(acyl-carrier-protein)reductase	YP_003064948	2e-26	3-ketoacyl-(acyl-carrier-protein) reductase NodG	NP_385248	6e-28
gluconate 5-dehydrogenase	NP_435516.1	3-ketoacyl-(acyl-carrier-protein)reductase	YP_003064948	2e-26	put oxidoreductase	NP_386652	7e-35
short chain alcohol dehydrogenase-related dehydrogenase	NP_435428.1	3-ketoacyl-(acyl-carrier-protein)reductase	YP_003064948	7e-25	put oxidoreductase	NP_385698	2e-45
short chain alcohol dehydrogenase-related dehydrogenase	NP_435273.1	3-ketoacyl-(acyl-carrier-protein)reductase	YP_003064948	2e-24	put oxidoreductase	NP_386655	4e-36
oxidoreductase	NP_436514.1	3-ketoacyl-(acyl-carrier-protein)reductase	YP_003064948	4e-22	put oxidoreductase	NP_385698	3e-24
short chain dehydrogenase	NP_435344.2	3-ketoacyl-(acyl-carrier-protein)reductase	YP_003064948	2e-21	put oxidoreductase	NP_386655	2e-34
putative Short chain	NP_436216.1	3-ketoacyl-(acyl-carrier-protein)reductase	YP_003064948	2e-19	put oxidoreductase	NP_386655	1e-24
3-ketoacyl-(acyl-carrier-protein) reductase	NP_435282.1	3-ketoacyl-(acyl-carrier-protein)reductase	YP_003064948	7e-19	short chain dehydrogenase	NP_386659	5e-21
short chain alcohol dehydrogenase-related dehydrogenase	NP_435419.1	3-ketoacyl-(acyl-carrier-protein)reductase	YP_003064948	4e-18	short chain dehydrogenase	NP_386659	6e-23
3-ketoacyl-(acyl-carrier-protein) reductase	NP_435426.1	3-ketoacyl-(acyl-carrier-protein)reductase	YP_003064948	5e-17	put oxidoreductase	NP_386655	2e-31
short chain alcohol dehydrogenase-related dehydrogenase	NP_436422.1	3-ketoacyl-(acyl-carrier-protein)reductase	YP_003064948	1e-14	put oxidoreductase	NP_386428	4e-30
3-ketoacyl-(acyl-carrier-protein) reductase	NP_436011.1	3-ketoacyl-(acyl-carrier-protein)reductase	YP_003064948	2e-13	3-ketoacyl-(acyl-carrier-protein) reductase	NP_387402	5e-33
short chain alcohol dehydrogenase-related dehydrogenase	NP_435628.1	3-ketoacyl-(acyl-carrier-protein)reductase	YP_003064948	1e-12	put oxidoreductase	NP_386655	1e-25
short chain alcohol dehydrogenase-related dehydrogenase	NP_435995.2	3-ketoacyl-(acyl-carrier-protein)reductase	YP_003064948	1e-11	3-ketoacyl-(acyl-carrier-protein) reductase NodG	NP_385248	2e-15
hypothetical protein SMa1452	NP_436038.1	3-ketoacyl-(acyl-carrier-protein)reductase	YP_003064948	1e-11	put oxidoreductase	NP_385698	5e-16
short chain dehydrogenase	NP_436134.1	3-ketoacyl-(acyl-carrier-protein)reductase	YP_003064948	2e-11	put oxidoreductase	NP_386655	2e-18
putative short chain alcohol	NP_436325.1	3-ketoacyl-(acyl-carrier-protein)reductase	YP_003064948	2e-11	3-ketoacyl-(acyl-carrier-protein) reductase NodG	NP_385248	4e-13
Phosphatase	NP_435500.1	inositol monophosphatase familyprotein	YP_003064817	6e-13	put monophosphatase	NP_386931	2e-46
threonine synthase	NP_435501.1	threonine synthase	YP_003064878	3e-75	threonine synthase	NP_385027	8e-76
diaminobutyrate--2-oxoglutarate aminotransferase	NP_436504.1	acetylornithine transaminase	YP_003064845	3e-33	put aminotransferase	NP_386695	4e-41
ornithine carbamoyltransferase	NP_435614.1	ornithine carbamoyl transferase	YP_003064846	5e-47	ornithine carbamoyl transferase	NP_384624	1e-47
acetylornithine deacetylase	NP_436258.1	succinyl-diaminopimelate desuccinylase	YP_003065195	9e-13	succinyl-diaminopimelate desuccinylase	NP_384531	4e-11
hypothetical protein SMa0972	NP_435771.1	5-aminolevulinate synthase	YP_003065017	8e-22	2-amino-3-ketobutyrate coenzymeA ligase	NP_386422	4e-23
Aminotransferase	NP_436219.1	acetylornithine transaminase protein	YP_003064845	2e-29	hypothetical protein SMc00677	NP_386801	1e-103
5-dehydro-4-deoxyglucarate dehydratase	NP_436033.1	dihydrodipicolinate synthase	YP_003064689	1e-18	dihydrodipicolinate synthase	NP_385165	2e-22
short chain alcohol dehydrogenase-related dehydrogenase	NP_435423.1	oxidoreductase protein	YP_003064750	7e-13	short chain dehydrogenase	NP_386745	2e-22
		Export of Bioactive Molecules
ABC transporter, ATP-binding protein	NP_435263.1	putative ABC transporterATP-binding protein	YP_003064686	9e-62	putativeABCtransporterATP-bindingprotein	NP_385265	2e-87
ABC transporter ATP-binding protein	NP_436535.1	putative ABC transporterATP-binding protein	YP_003064686	4e-38	put ABC transporter ATP-binding	NP_385265	8e-48
nodulation factor exporter subunit NodI	NP_435718.1	ABC transporter nucleotide binding/ATPase	YP_003065157	4e-30	ABC transporter ATP-binding	NP_385995	1e-35
ATP transporter ATP-binding protein	NP_436067.1	ABC transporter nucleotide binding/ATPase	YP_003065157	7e-25	put ABC transporter ATP-binding	NP_385776	1e-133
NosF ATPase	NP_435891.1	ABC transporter nucleotide binding/ATPase	YP_003065157	2e-23	ABC transporter ATP-binding	NP_385995	2e-29
ABC transporter ATP-binding protein	NP_436525.1	ABC transporter nucleotide binding/ATPase	YP_003065157	3e-22	ABC transporter ATP-binding	NP_384231	7e-99
ABC transporter ATP-binding protein	NP_436023.1	ABC transporter nucleotide binding/ATPase	YP_003065157	2e-18	ABC transporter ATP-binding	NP_384737	1e-83
ABC transporter ATP-binding protein	NP_436405.1	ABC transporter nucleotide binding/ATPase	YP_003065157	2e-17	ABC transporter ATP-binding	NP_384231	1e-104
DegP4 protease like protein	NP_435856.2	serine protease DO-like protease	YP_003065113	5e-33	protease precursor	NP_385127	2e-45
		Chaperonins
DnaJ/CbpA-type protein	NP_435305.2	chaperone protein DnaJ	YP_003065051	2e-15	put chaperone	NP_385003	7e-27
CspA5 cold shock protein transcriptional regulator	NP_435342.1	cold shock protein	YP_003065326	8e-13	cold shock transcription regulator	NP_386217	1e-18
CspA8 Cold shock family protein	NP_435312.1	cold shock protein	YP_003065326	7e-12	cold shock transcription regulator	NP_386163	4e-26
CspA6 cold shock protein transcriptional regulator	NP_435637.1	cold shock protein	YP_003065326	8e-11	cold shock transcription regulator	NP_386217	2e-19
chaperonin GroEL	NP_435641.1	chaperonin GroEL	YP_003065262	0	chaperonin GroEL	NP_384898	0
chaperonin GroEL	NP_435310.1	chaperonin GroEL	YP_003065262	1e-166	chaperonin GroEL	NP_385302	0
co-chaperonin GroES	NP_435311.1	co-chaperonin GroES	YP_003065261	4e-22	co-chaperonin GroES	NP_384899	8e-39
co-chaperonin GroES	NP_435642.1	co-chaperonin GroES	YP_003065261	9e-21	co-chaperonin GroES	NP_384899	3e-46
		Regulation of Transcription and Translation
putative transcriptional activator	NP_436253.1	put transcription regulator protein	YP_003064695	1e-21	put transcription regulator	NP_384882	1e-34
Transcriptional regulator, LysR family	NP_436119.2	put transcription regulator protein	YP_003064695	2e-20	put transcription regulator	NP_384882	1e-43
GstR transcriptional regulator	NP_436395.1	put transcription regulator protein	YP_003064695	8e-18	put transcription regulator	NP_384882	2e-39
LysR family transcriptional regulator	NP_436324.1	put transcription regulator protein	YP_003064695	1e-16	put transcription regulator	NP_384882	6e-35
LysR family transcriptional regulator	NP_435536.1	put transcription regulator protein	YP_003064695	2e-16	put transcription regulator	NP_384396	6e-58
LysR family transcriptional regulator	NP_436058.1	put transcription regulator protein	YP_003064695	2e-15	put transcription regulator	NP_384396	5e-63
LysR family transcriptional regulator	NP_436191.1	put transcription regulator protein	YP_003064695	2e-14	put transcription regulator	NP_384882	5e-28
LysR family transcriptional regulator	NP_436355.1	put transcription regulator protein	YP_003064695	3e-14	put transcription regulator	NP_386556	1e-39
Transcriptional regulator, LysR family	NP_435446.1	put transcription regulator protein	YP_003064695	4e-14	put transcription regulator	NP_384396	1e-33
beta lactamase transcriptional activator	NP_436480.1	put transcription regulator protein	YP_003064695	4e-14	put transcription regulator	NP_385063	2e-34
Transcriptional regulator, LysR family	NP_435264.2	put transcription regulator protein	YP_003064695	6e-14	put transcription regulator	NP_386556	6e-72
LysR family transcriptional regulator	NP_436136.1	put transcription regulator protein	YP_003064695	1e-12	put transcription regulator	NP_386710	2e-62
LysR family transcriptional regulator	NP_436335.1	put transcription regulator protein	YP_003064695	1e-10	put transcription regulator	NP_384831	6e-21
Transcriptional regulator, LysR family	NP_436477.2	put transcription regulator protein	YP_003064695	2e-10	put transcription regulator	NP_385809	2e-30
NifA transcriptional activator	NP_435689.2	put sigma-54-dependent transcription regulator	YP_003065329	2e-33	put sigma-54-dependent transcription regulator	NP_386901	8e-60
UvrD2 DNA helicase	NP_436495.1	DNA helicaseII	YP_003065365	7e-49	DNA helicaseII	NP_386250	3e-58
integrase/recombinase	NP_436130.1	site-specific tyrosine recombinase XerD	YP_003065000	2e-15	put integrase/recombinase	NP_387206	8e-28
Integrase/recombinase	NP_436426.1	site-specific tyrosine recombinase XerD	YP_003065000	2e-15	put integrase/recombinase	NP_387206	8e-28
Selenocysteine-specific elongation factor	NP_435253.1	translation elongation factor Tu	YP_003064676	7e-19	elongation factor Tu	NP_385460	1e-16
bifunctional sulfate adenylyltransferase/adenylylsulfate kinase	NP_435715.1	translation elongation factor Tu	YP_003064676	6e-18	put sulfate adenylate transferase cysteine biosynthesis	NP_385048	1e-94
putative amidase	NP_436002.1	aspartyl/glutamyl-tRNA amidotransferase subunit A	YP_003065391	7e-20	aspartyl/glutamyl-tRNAamido transferase subunitA	NP_385418	1e-34
MUCR family transcriptional regulatory protein IN SYRB 5'	NP_436184.1	transcription regulator protein	YP_003065196	7e-32	transcription regulator	NP_385105	1e-35
Transcriptional regulator, MucR family	NP_435644.2	transcription regulator protein	YP_003065196	2e-28	transcription regulator	NP_385105	2e-38
transcription elongation factor regulatory protein	NP_435325.1	transcription elongation factor GreA	YP_003064853	3e-12	transcription elongation factor GreA	NP_385679	4e-09
RepA2 replication protein	NP_436540.1	chromosome partitioning protein A	YP_003065219	6e-17	chromosome partitioning protein ParA	NP_387441	2e-16
RepB2 replication protein	NP_436539.2	chromosome partitioning protein B	YP_003065218	4e-10	put transcription regulator	NP_387002	3.3
		Cell surface Structures
Nucleoside-diphosphate-sugar epimerase	NP_435626.1	UDP-glucose4-epimerase	YP_003064741	4e-11	hypothetical protein SMc04145	NP_384213	7e-18
Diguanylate cyclase/phosphodiesterase	NP_435318.2	sensorybox/GGDEF family protein	YP_003064881	1e-42	hypothetical protein SMc00038	NP_385065	3e-76
Diguanylate cyclase/phosphodiesterase	NP_436089.2	sensorybox/GGDEF family protein	YP_003064881	7e-42	hypothetical protein SMc00038	NP_385065	2e-95
outer membrane protein	NP_435574.1	OmpA/MotB	YP_003065366	8e-14	hypothetical protein SMc00354	NP_384380	2e-16
Pilus assembly protein	NP_436096.2	pilus component protein	YP_003065134	5e-50	hypothetical protein SMc02822	NP_384252	1e-62
Pilus assembly protein	NP_436097.1	pilus assembly protein	YP_003065135	3e-49	hypothetical protein SMc02821	NP_384251	7e-68
CpaF2 pilus assembly protein	NP_436098.1	component of type IV pilus	YP_003065137	1e-178	put pilus assembly protein	NP_384250	0
VirB11-like ATPase	NP_435955.1	component of type IV pilus	YP_003065137	2e-35	put pilus assembly protein	NP_384250	1e-35
PilQ2 pilus assembly protein	NP_435332.2	putative pilus assembly protein	YP_003065140	9e-45	put pilus assembly transmembrane protein	NP_384247	2e-43
CpaB2 pilus assembly protein	NP_436102.1	pilus assembly protein	YP_003065141	3e-29	put pilus assembly signal peptide	NP_384246	2e-32
CpaE2 pilus assembly protein	NP_436101.1	response regulator receiver protein	YP_003065138	1e-66	put response regulator	NP_384249	7e-76
Transglycosylase	NP_436359.1	lytic murein transglycosylase signal peptide	YP_003064721	3e-40	put membrane lytic murein transglycosylase signal peptide	NP_387423	1e-64
MrcA2 penicillin-binding protein	NP_436481.1	penicillin binding peptidoglycan synthetase	YP_003065165	0	penicillin-binding 1A transmembrane	NP_385436	0
MrcB penicillin binding protein B	NP_436294.1	penicillin binding peptidoglycan synthetase	YP_003065165	7e-40	put penicillin-binding	NP_384287	1e-104
penicillin-binding protein	NP_436482.1	penicillin-binding transmembrane protein	YP_003065516	1e-93	penicillin-binding transmembrane	NP_386288	1e-100
glucosamine--fructose-6-phosphate aminotransferase	NP_435728.1	glucosamine--fructose-6-phosphate aminotransferase	YP_003065356	0	D-fructose-6-phosphate amidotransferase	NP_385762	0
		Electron Transfer
NuoA2 NADH I chain A	NP_436080.1	NADH dehydrogenase subunit A	YP_003065265	9e-14	NADH dehydrogenase subunit A	NP_385370	3e-14
NuoB2 NADH I chain B	NP_436079.1	NADH dehydrogenase subunit B	YP_003065266	6e-48	NADH dehydrogenase subunit B	NP_385371	2e-47
NuoC2 NADH I chain C	NP_436078.1	NADH dehydrogenase subunit C	YP_003065267	6e-33	NADH dehydrogenase subunit C	NP_385372	1e-29
NuoD2 NADH I chain D	NP_436077.1	NADH dehydrogenase subunit D	YP_003065268	1e-110	NADH dehydrogenase subunit D	NP_385373	1e-106
NuoE2 NADH I chain E	NP_436076.1	NADH-quinone oxidoreductase subunit E	YP_003065269	4e-24	NADH dehydrogenase subunit E	NP_385375	3e-22
NuoF2 NADH I chain F	NP_436075.1	NADH dehydrogenaseI subunit F	YP_003065271	1e-104	NADH dehydrogenaseI subunit F	NP_385376	1e-105
NuoG2 NADH I chain G 2	NP_436074.1	NADH dehydrogenase subunit G	YP_003065272	2e-62	NAD-dependent formate dehydrogenase alpha subunit	NP_387115	2e-80
NuoH2 NADH:ubiquinone oxidoreductase subunit 1 (chain H)	NP_436071.1	NADH dehydrogenase subunit H	YP_003065273	1e-51	NADH dehydrogenase subunit H	NP_385379	2e-54
NADH:ubiquinone oxidoreductase subunit 6 (chain I)	NP_436072.1	NADH dehydrogenase subunit I	YP_003065274	1e-22	NADH dehydrogenase subunit I	NP_385380	4e-23
NuoJ2 NADH:quinone oxidoreductase subunit 6 (chain J)	NP_436087.2	NADH dehydrogenase subunit J	YP_003065275	8e-11	NADH dehydrogenase subunit J	NP_385381	6e-10
putative monovalent cation/H+ antiporter subunit D	NP_436085.1	NADH dehydrogenase subunit L	YP_003065278	2e-23	put monovalent cation/H+antiporter subunit A	NP_387016	3e-33
putative monovalent cation/H+ antiporter subunit D	NP_436083.4	NADH dehydrogenase subunit L	YP_003065278	3e-20	put monovalent cation/H+antiporter subunit A	NP_385098	4e-26
NuoM2 NADH-ubiquinone/plastoquinone oxidoreductase	NP_436082.1	NADH dehydrogenase subunit M	YP_003065279	2e-92	NADHdehydrogenase subunit M	NP_385384	1e-100
NuoN2 NADH I chain N	NP_436081.1	NADH dehydrogenase subunit N	YP_003065280	4e-57	NADH dehydrogenase subunit N	NP_385385	2e-75
EtfB2 electron transport flavoprotein, beta subunit	NP_436008.1	electron transfer flavoprotein beta subunit	YP_003064781	3e-73	put electron transfer flavoprotein-subunit beta	NP_386749	1e-128
FixA electron transfer flavoprotein beta chain	NP_435693.1	electron transfer flavoprotein beta subunit	YP_003064781	4e-14	put electron transfer flavoprotein -subunit beta	NP_386749	8e-18
EtfA2 electron-transport flavoprotein, alpha-subunit	NP_436007.1	Electron transfer flavoprotein alpha subunit	YP_003064782	2e-77	put electron transfer flavoproteinsubunit alpha	NP_386750	1e-150
FixB electron transfer flavoprotein alpha chain	NP_435692.1	Electron transfer flavoprotein alpha subunit	YP_003064782	2e-20	put electron transfer flavoprotein subunit alpha	NP_386750	3e-21
FixC oxidoreductase	NP_435691.1	electron transfer flavoprotein-ubiquinone oxidoreductase	YP_003065437	1e-18	electron transfer flavoprotein-ubiquinone oxidoreductase	NP_385139	6e-09
Dehydrogenase, FAD-dependent	NP_435375.1	probable FAD-dependent oxidoreductase protein	YP_003065174	3e-76	put oxidoreductase	NP_384973	7e-99
coproporphyrinogen III oxidase	NP_435937.1	coproporphyrinogenIII oxidase	YP_003065041	9e-20	coproporphyrinogenIII oxidase	NP_384479	3e-19
putative oxidoreductase	NP_436285.1	thioredoxin reductase (NADPH) protein	YP_003064696	1e-22	thioredoxin reductase	NP_385673	1e-31
zinc dependent oxidoreductase-quinone oxidoreductase	NP_435265.2	quinone oxidoreductase	YP_003064703	2e-26	put oxidoreductase protein	NP_385059	1e-32
Alcohol dehydrogenase, Zn-dependent class III	NP_435950.1	quinone oxidoreductase	YP_003064703	4e-12	put zinc-type alcohol dehydrogenase	NP_386798	5e-42
Acyl-CoA dehydrogenase	NP_436012.2	acyl-CoA dehydrogenase protein	YP_003064712	3e-10	put acyl-CoA dehydrogenase	NP_386357	1e-62
		Hypothetical
hypothetical protein SMa1264	NP_435936.2	hypothetical protein CLIBASIA_04175	YP_003065349	4e-38	hypothetical protein SMc02407	NP_385169	5e-54
hypothetical protein SMa1057	NP_435818.1	hypothetical protein CLIBASIA_03225	YP_003065171	9e-13	hypothetical protein SMc00276	NP_385810	1e-125
hypothetical protein SMa1255	NP_435931.1	hypothetical protein CLIBASIA_04825	YP_003065476	2e-15	hypothetical protein SMc00302	NP_385837	3e-16
